# Supplementary material for: Identification and validation of biomarkers related to lipid metabolism in osteoarthritis based on machine learning algorithms
Source: Lipids Health Dis. 2024 Apr 18;23:111. doi: 10.1186/s12944-024-02073-5 (PMC11025229; doi:10.1186/s12944-024-02073-5)
Supplement: Supplementary file 1 — Additional file 1. The lipid metabolism gene list. [file 12944_2024_2073_MOESM1_ESM.txt]

NFYA
CREBBP
ABCB4
MED24
NR1H4
ALAS1
NR1H3
MED17
THRAP3
MED29
AHRR
ME1
NFYC
RORA
SREBF1
FDFT1
SMARCD3
NCOA1
MED15
EP300
TRIB3
TBL1X
MED25
MED26
SULT2A1
NRF1
AHR
MED13
MED31
PPARGC1A
CPT1A
APOA5
CCNC
MED23
FAM120B
HMGCS1
HMGCR
FHL2
ACADM
APOA1
MED28
NFYB
MED13L
G0S2
NCOA3
MED20
MED1
NR1D1
SIN3B
SLC27A1
HELZ2
MED18
NR1H2
PPARG
GPS2
CDK8
MED10
ARNTL
MED6
HMGCS2
GRHL1
CLOCK
CD36
AGT
MED4
TGS1
GLIPR1
NCOA2
CYP1A1
MED9
NCOR1
CARM1
RGL1
ARNT
TNFRSF21
TIAM2
PLIN2
MED22
ANKRD1
FADS1
ACSL1
MED21
CDK19
PPARGC1B
MED7
MED19
CPT2
APOA2
MED8
MED27
ACOX1
MED11
FABP1
MED30
ABCA1
PEX11A
ANGPTL4
CYP7A1
SIN3A
NPAS2
HDAC3
ARNT2
ESRRA
MED16
CHD9
TBL1XR1
MED14
MED12
SP1
RXRA
PPARA
CYP4A11
MTF1
NCOR2
TXNRD1
NCOA6
SREBF2
RXRB
UGT1A9
CYP51A1
MTMR7
NDUFAB1
ACSM3
BZRAP1
PON1
CROT
GDE1
OSBPL7
AGK
ALDH3B1
ARSD
PNPLA4
STARD3NL
ABHD5
PIK3C2A
MBTPS2
ELOVL5
ALOX5
DPEP1
AGPS
CYP24A1
OSBPL5
AGPAT4
PNPLA6
CYP46A1
PI4K2B
INPP4A
HEXB
PIK3CB
PLEKHA5
MSMO1
GALC
TBXAS1
ACAA1
ARSF
DGAT2
SPHK2
MTMR1
CTSA
FAR2
ELOVL1
IDI1
PPAP2A
ACSL4
PLA2G10
SLC44A1
GBA2
CHAT
CSNK2A2
OSBPL3
PRKACA
ALDH3A2
ACADVL
ABCB11
PTGS2
MGLL
PTPLAD1
ACAT1
PLD1
ACACB
ACER3
PIK3C3
SYNJ2
OSBPL6
LIPE
LRP2
AACS
OXCT1
SLC27A5
STARD7
SLCO1A2
HADHA
AKR1B1
CPNE3
DDHD2
HSD17B2
ACOX3
MTMR2
HSD17B14
ACHE
PGS1
LPCAT2
CRLS1
SPTLC1
CERS4
PITPNM2
OSBPL8
PITPNM3
PTGS1
CRAT
ACOT7
SCD
HSD3B7
TECR
GGT5
GGT1
SLC25A1
PLA2G3
CYP2D6
SBF1
CHKB
MCAT
ARSA
TSPO
MTMR3
PNPLA5
PNPLA3
SLC25A17
CERK
ABHD4
DDHD1
SPTLC2
LGMN
SLC10A1
CPNE6
SEC23A
CSNK2A1
CDS2
ACOT8
VAPA
LPIN2
STS
ABCD1
BMX
MTMR8
TAZ
PCYT1B
GLA
GDPD3
VAC14
SMPD3
PLA2G15
FA2H
MLYCD
ABCC1
UBE2I
CDIPT
ACSBG1
DECR1
SQLE
MTMR9
ASAH1
LHB
PLD3
PIAS4
PRKD2
PLIN3
PLA2G4C
PLEKHA4
PIK3R2
PIK3CG
PON3
PON2
CAV1
PLEKHA8
MOGAT3
PRKAG2
PTGR1
PIP5K1B
PTGDS
PHYH
CUBN
PLEKHA1
ACBD5
MTMR4
KPNB1
HSD17B1
ALOX12
ABCC3
DHRS7B
INPP4B
SC5D
OSBP
PTPMT1
PITPNM1
CHKA
MVK
PTGES3
CYP27B1
ACSS3
LTA4H
ACAD10
VDR
CHPT1
LPCAT3
SLCO1B3
PPARD
ACOT13
FIG4
COL4A3BP
ARSB
SEC24A
EHHADH
PCCB
BCHE
SCAP
PIKFYVE
POMC
GPD2
ACADL
PECR
NEU2
PRKD3
PLEKHA3
DHCR24
SCP2
MECR
PLA2G4A
HAO2
GNPAT
PLA2G2D
HMGCL
PIK3R3
FAAH
HSD11B1
OSBPL9
ESYT2
ELOVL4
RAB14
KDSR
ACOT2
ELOVL3
GPAM
ACAT2
EPHX2
PLBD1
FABP3
PIK3CA
OCRL
AKR1D1
ACADS
ACOT9
ORMDL2
LPGAT1
PLA2G12A
ACSL3
MOGAT1
VAPB
PTGIS
MCEE
SLC10A2
MBOAT7
INSIG2
GPCPD1
SGPP1
HRASLS
PLA2G5
ECHS1
SRD5A3
ORMDL1
SUMF2
PLD2
SLC44A2
ACSBG2
CYP2E1
PNPLA7
OSBPL2
HSD17B3
PPT1
HACL1
ACLY
STARD3
PRKAB2
HSD17B7
RAN
INPP5K
ALDH3B2
LPIN3
TPTE2
ALOX5AP
PEMT
PIK3C2B
CSNK1G2
RARRES3
HRASLS2
MORC2
SBF2
HSD17B4
CEPT1
ARF3
LPIN1
SLCO1B1
CYP2J2
FADS2
PNPLA8
HILPDA
CGA
B4GALNT1
SMPD2
CYP27A1
SMPD4
BAAT
FDX1
CYP19A1
SLC44A5
EPT1
HADHB
CYP1B1
CYP2C9
CYP2C8
CH25H
AGPAT9
HADH
SEC24B
PIK3C2G
ETNK1
GLTP
MTMR6
CERS5
ESYT1
FITM1
PTGR2
SLC27A2
CYP11A1
CYP1A2
AC092724.1
MBTPS1
DPEP3
PCTP
ARSG
OSBPL1A
PIK3R5
PPAP2C
PRKACB
CYP4B1
SLC44A3
PI4KB
PIP5K1A
CERS2
SLC27A3
DEGS1
ARF1
MBOAT2
LBR
ETNK2
PLEKHA6
SUMF1
RAB5A
OSBPL10
PLA1A
SCD5
GC
FABP2
CBR4
SRD5A1
PIK3R1
TNFAIP8
MUT
HMGCLL1
CYP39A1
EBP
AWAT2
NSDHL
STAR
UGCG
PTGES2
FAM73B
PTGES
IDI2
INPP5E
CYP17A1
HSD17B12
TM7SF2
MTMR12
PIP4K2A
SEC24D
THRSP
MMAA
AKR1C2
OLAH
GPD1L
SAR1B
GGPS1
ACOXL
PLA2R1
LPCAT1
GDPD1
CERS3
CYP2U1
AGPAT5
PI4K2A
DBI
PTDSS1
SAMD8
ARSE
FAM213B
ABHD3
ESYT3
GDPD5
AGPAT6
PLA2G2F
SYNJ1
CBR1
PLA2G4D
THEM4
AGPAT3
LSS
FDPS
CYP3A4
CYP11B1
PCYT1A
BDH1
FDXR
ALOX15
NEU3
CYP4A22
ACOT11
PPAP2B
PRKAA2
ACP6
MAPKAPK2
SGPP2
HPGDS
TNFAIP8L2
ALPI
PMVK
GLB1L
PPM1L
CDS1
PTPN13
ALB
MTMR14
PLB1
LIPH
SGMS2
BDH2
ETNPPL
HPGD
ELOVL7
STARD4
ARSK
ENPP6
ACSL6
FABP7
FABP5
PRKACG
MID1IP1
SPTSSA
INPPL1
FAAH2
TMEM55B
CYP2C19
SGPL1
SMPD1
MOGAT2
PLD4
PLIN1
PIP4K2C
MTMR10
ACSF2
DPEP2
ACAA2
GPX4
MVD
GPD1
ACER1
ECI1
HRASLS5
RAB4A
ACOX2
DEGS2
MFSD2A
GSTM4
PLA2G4F
INPP5D
B3GALNT1
PLEKHA2
AGPAT2
FASN
FABP6
GLB1
FABP4
HSD17B13
ELOVL6
PLA2G1B
MTM1
PIK3CD
PTEN
CYP4F11
CYP4F22
ORMDL3
MBOAT1
CERS6
SPTLC3
STARD5
ACOT12
PPP1CA
CYP7B1
DHCR7
LCLAT1
ACSM6
ARV1
PHOSPHO1
STARD6
UGT8
PTDSS2
PCCA
GPX2
SPHK1
CIDEA
ACBD7
HSD11B2
LPCAT4
PLA2G16
ACSF3
RUFY1
SEC24C
ACER2
ACOT4
GBA
PNPLA2
SLC25A20
CPNE7
CYP11B2
ALOXE3
ALOX12B
ALOX15B
PLD6
TMEM86B
CYP8B1
FAM73A
ARSJ
PITPNB
ACBD4
ENPP7
TNFAIP8L3
ARSI
DGAT2L6
ACOT1
PRKD1
PLA2G6
DGAT1
INPP5J
TNFAIP8L1
PCYT2
CYP2R1
PIP5K1C
CYP4F2
GPAT2
PPP1CC
INSIG1
CYP4F8
CYP4F3
AKR1C1
CIDEC
AGMO
PLA2G4E
PLA2G2A
ASAH2
SUMO2
PLA2G2E
PTPLAD2
LIPI
AKR1C3
THEM5
PIK3R4
GK2
SPTSSB
GM2A
ACSL5
FITM2
SLC22A5
FABP12
FAR1
PSAP
ELOVL2
HSD17B11
AKR1C4
ECI2
OXCT2
GK
INPP5F
SGMS1
HSD3B1
HSD3B2
NEU4
AWAT1
HSD17B8
AGPAT1
SLC44A4
NEU1
CSNK2B
FABP9
CPT1B
ARSH
ACOT6
TECRL
PPAPDC2
PTPLB
SACM1L
LTC4S
HEXA
PPP1CB
NUDT19
CPNE1
STARD10
PPT2
CERS1
CPTP
AKR1B15
ACBD6
CYP21A2
GPX1
ACAD11
PISD
PI4KA
AMACR
DECR2
PLA2G4B
HTD2
FDX1L
TPTE
PIK3R6
PIP4K2B
SRD5A2
ACACA
ZNF638
KLF5
TGFB1
NFKB1
CCND3
EGR2
PCK1
WNT1
CDK4
KLF4
ADIRF
EBF1
WNT10B
CEBPB
RELA
LEP
LPL
ADIPOQ
ZNF467
SLC2A4
NR2F2
CEBPD
TNF
CEBPA
DGKZ
DGKE
DGKD
DGKH
JMJD7-PLA2G4B
PLA2G12B
LYPLA1
ADPRM
DGKQ
DGKB
DGKG
DGKA
DGKI
LYPLA2
PLA2G2C
LCAT
